# Supplementary material for: Astaxanthin Inhibits Diabetes-Triggered Periodontal Destruction, Ameliorates Oxidative Complications in STZ-Injected Mice, and Recovers Nrf2-Dependent Antioxidant System
Source: Nutrients. 2021 Oct 12;13(10):3575. doi: 10.3390/nu13103575 (PMC8537008; doi:10.3390/nu13103575)
Supplement: Supplementary file 1 [file nutrients-13-03575-s001.zip]

Archive with 1 entries (1 files):
- nutrients-1395995-supplementary.pdf
